# Supplementary material for: Ciclopirox inhibits Hepatitis B Virus secretion by blocking capsid assembly
Source: Nat Commun. 2019 May 16;10:2184. doi: 10.1038/s41467-019-10200-5 (PMC6522524; doi:10.1038/s41467-019-10200-5)
Supplement: Supplementary file 3 — Source Data [file 41467_2019_10200_MOESM3_ESM.xlsx]

## Sheet: Figure 1a
		Relative secreted HBV DNA level (Folds)													Cell viability (%)
		6.94222	2.71485	1.29253	8.25623	2.85916	2.34909	1.60754	2.79659	2.28949	0.42786	2.0662	2.54467		70.5059	89.9357	90.2403	92.6716	84.9925	76.8161	89.1221	77.7374	89.1797	91.6172	91.2856	118.56
		4.06887	4.15837	1.76211	4.30099	3.73865	4.05633	1.64117	2.61992	2.22032	2.75781	1.76863	2.07917		54.1929	86.4764	88.2561	80.4546	71.8478	70.3076	92.7976	85.6204	85.8262	91.857	98.4597	112.776
		10.3443	3.35352	2.35165	2.84261	2.68146	2.87277	2.15985	3.6212	2.14664	1.23644	1.83874	2.09298		46.2211	106.43	66.7102	81.7225	73.6122	81.187	97.6487	80.565	88.3675	87.7489	84.3797	97.8831
		6.94222	2.63269	6.6907	2.85618	2.81096	3.09797	3.04537	4.18021	1.33837	4.08181	1.93657	3.79909		57.2071	111.178	65.3213	59.1533	71.6508	72.1889	90.0039	78.8706	87.0156	91.5032	85.9986	98.979
		8.10011	2.59255	2.82149	4.12063	2.65825	2.51509	1.7606	3.64015	2.08818	1.2144	1.43278	2.30399		79.9875	89.1151	130.361	84.341	88.4286	88.6296	102.812	78.7964	95.6509	100.208	88.1032	105.602
		2.82473	2.24907	2.47	3.62366	2.67831	1.41017	1.54809	3.1206	1.33427	1.23644	1.72337	2.50288		87.0973	80.0356	72.1183	67.9108	69.4595	72.1933	106.299	81.8687	92.528	99.8158	79.4628	111.114
		3.34585	2.47576	3.0273	2.22991	1.73255	2.52415	1.46054	3.17814	2.65273	1.45371	1.67928	2.3193		83.9547	100.427	76.6717	82.3237	65.9696	87.8259	108.898	85.2931	94.658	93.5411	87.3909	108.607
		3.01131	0.691588	3.21362	4.30099	2.2158	2.24187	2.19168	3.33973	2.71864	1.84327	2.58379	3.61496		67.7273	126.095	52.4446	87.3909	78.6097	85.2059	95.3902	80.9665	95.8291	102.427	98.7002	109.98
		2.64972	1.93615	0.970665	3.1715	5.77893	2.64487	2.14995	4.1368	1.53179	2.01672	2.00683	2.9284		95.4279	115.755	99.0825	143.465	85.3418	88.4559	87.3587	86.7921	93.9611	104.781	103.094	118.56
		3.39659	2.88695	1.41707	6.00172	2.04956	3.76147	1.47089	2.57921	1.94592	4.15589	2.04622	4.29745		65.1628	130.837	96.2233	72.1284	63.8649	82.6338	92.2283	98.721	89.9185	97.4416	95.3884	112.776
		3.52681	1.87036	1.33233	3.15644	1.69677	3.53855	2.39224	1.83227	2.32488	1.72149	1.86877	2.79296		50.1347	85.1644	133.541	70.6122	70.4417	88.7687	66.1938	96.9029	85.069	99.8918	93.7001	97.8831
		5.79518	2.17264	1.53645	2.15684	2.01454	4.35861	1.88262	4.36988	2.23399	2.69892	2.90342	4.40042		65.2592	81.6827	101.586	71.9323	67.9698	85.9663	88.3332	85.7496	83.3766	98.6024	93.0618	98.979
		8.10011	1.77243	2.61896	5.25283	2.0695	2.97789	1.848	4.62815	1.92809	3.1166	3.03815	4.48456		58.6044	98.687	98.8231	79.6485	94.5905	110.997	92.2562	76.3622	88.3125	107.143	94.417	105.602
		3	2.13131	1.73824	3.12653	1.95908	3.47553	2.00512	3.64966	2.30359	9.16994	2.91284	5.52343		52.9134	93.3296	93.5829	63.5495	67.3518	56.6171	100.111	97.5163	89.6696	99.5059	91.2532	111.114
		2.32279	3.86568	1.18762	3.37395	2.90091	2.69282	0.965699	4.10453	1.73711	1.305	3.18944	5.81877		84.7363	100.832	114.137	97.2072	78.3052	67.9049	79.4354	86.5363	87.1073	95.734	94.5974	108.607
		3.68969	2.53348	2.79134	2.6092	3.14324	3.1655	2.24074	4.04075	2.27549	1.5791	3.11792	7.20072		59.8412	116.231	83.947	63.0789	70.6178	83.9937	96.569	101.185	101.577	106.719	90.4252	109.98
		2.51376	1.67963	1.18558	2.82911	2.57206	5.01438	2.19635	4.80462	2.75373	1.57079	1.98427			88.5322	106.43	88.5665	115.611	75.6004	85.8142	82.6004	89.7296	98.8472	110.064	110.639
		5.39538	2.39163	1.35158	3.55532	2.91982	2.72201	1.23178	4.28165	2.35501	2.1519	1.66343			58.2564	104.625	114.676	79.4438	73.7226	78.276	91.0186	95.8357	87.8802	98.1579	90.9479
		3.54011	1.50835	2.11223	3.02407	2.49794	3.92723	1.27358	4.76222	2.45349	2.12696	1.71214			62.3146	97.5968	67.7175	81.4741	71.7612	98.4967	95.4645	90.4943	92.4075	106.792	89.1532
		6.24808	1.59169	2.11267	5.05656	1.51453	5.42693	1.18442	4.4757	2.32019	2.23718	1.39001			64.3116	118.505	91.8785	96.8804	74.2809	98.9442	58.979	93.0632	89.7954	104.231	89.8378
		3.33329	1.6991	2.44982	23.3046	3.79525	4.64988	1.37063	4.55576	2.48105	2.18562	1.60064			68.2734	126.194	92.9164	85.8355	73.9913	97.4018	104.675	87.4137	99.2664	99.6491	96.6465
		1.55301	1.59782	2.31927	4.79861	1.97059	3.14282	2.4823	3.40029	2.38147	1.45898	2.53187			83.0713	80.862	79.2257	90.4626	73.1644	81.6997	78.6	85.1418	102.041	97.924	91.3272
		2.5423	1.64136	2.05366	3.14145	4.53552	2.80141	1.61792	4.86175	2.21054	3.39068	1.58531			68.7713	77.011	80.4772	88.9158	68.3579	92.288	89.0448	76.4915	93.851	96.7019	92.3726
		3.38383	1.13515	3.58947	1.66004	4.1544	2.3831	1.23759	2.79782	3.29272	2.50406	2.57279			62.2075	75.1236	76.3207	70.8649	62.2349	75.0348	91.7333	86.055	99.7275	106.588	86.4196
		2.14053	2.15601	1.7796	2.18246	3.15249	5.63001	1.17993	6.39937	1.96952	4.34813	2.07538			95.0156	106.108	99.632	96.3445	76.2184	93.687	76.6262	31.4575	91.2652	103.795	87.1735
		2.32753	1.7861	2.03569	3.67424	2.29693	26.1787	5.2076	3.18628	1.82815	1.65861	3.01054			47.8165	97.6612	60.0047	76.5986	60.1869	98.0753	76.4993	86.7398	90.7464	96.5703	93.8435
		3.28951	1.66039	2.74541	3.00445	2.73199	5.76941	1.63414	3.63941	2.08267	1.92256	3.08877			58.9524	97.6905	79.77	96.9283	68.5937	97.241	85.2115	84.8392	91.0503	99.272	86.0541
		5.14813	2.17264	2.50605	3.00445	2.3309	11.2126	1.13008	5.20365	2.62359	1.59539	2.18464			59.627	89.0389	141.121	94.1704	62.2647	68.9173	85.2951	84.1021	89.426	98.3246	83.7969
		2.80252	2.56285	2.58122	2.56574	3.83876	5.06383	1.02456	3.50227	1.88344	2.16028	1.71764			59.9375	103.458	108.83	93.4384	84.6133	99.748	99.604	89.0035	104.181	97.3422	93.2745
		3.27756	1.74541	2.33966	2.7222	1.86893	3.96511	1.42321	2.90739	3.25614	1.93756	2.21284			66.6137	91.7528	65.9267	81.326	70.8268	78.2716	80.3604	93.011	93.9689	102.111	51.8302
		2.84364	1.34417	3.55858	3.36872	2.02553	4.66736	1.11412	1.9338	3.76513	1.43091	0.955161			67.0527	83.6697	151.312	95.948	69.1789	93.6522	94.5054	82.3803	98.1634	103.906	90.194
		2.88536	3.16575	3.84094	6.06485	2.2734	4.37265	1.02059	2.34328	2.70293	1.48184	1.7965			72.2887	94.1971	55.197	64.2422	79.7919	72.5843	99.7649	81.1838	96.8718	107.061	82.0068
		3.08082	0.901482	2.20582	5.30336	3.69655	4.267	1.76462	2.37114	0.884356	2.26341	1.64183			68.6964	116.371	65.9725	87.4606	85.4701	87.248	85.2549	87.8373	103.896	110.716	99.0101
		2.07907	1.64136	2.59408	3.25118	2.44115	4.82208	1.26969	2.71636	2.21878	4.19868	1.36392			56.222	99.2253	61.1902	85.8355	63.1544	63.8165	80.611	84.4652	90.529	99.6871	87.6129
		2.27723	1.413	1.39019	2.22595	1.96481	4.72479	1.27185	1.75413	1.91884	3.79517	2.00912			76.0632	94.9698	124.546	97.059	68.4952	78.2238	81.7155	81.7587	95.9496	96.8685	86.8636
		4.56522	1.13515	1.81976	2.23475	3.6482	4.23235	0.975016	2.90739	2.00653	2.37146	1.62649			50.365	60.6749	98.3906	97.2812	70.2267	84.0459	86.8389	81.038	94.8885	99.4298	85.1059
		3.16036	1.30851	2.85705	3.05225	2.9163	2.94453	3.19085	2.97693	4.05628	5.17905	1.89016			64.6864	80.188	116.258	103.76	84.4939	95.1425	94.4528	89.9057	95.3287	100.541	93.5521
		4.85675	1.46271	4.21636	5.80722	2.16879	3.31404	2.05435	1.98591	4.72541	3.43045	1.98102			65.7196	77.7964	85.6666	84.5066	72.012	85.4797	92.151	61.2069	96.9294	106.778	92.1089
		3.56388	1.30851	3.27182	2.44707	2.46898	3.5374	0.714859	1.31311	2.48105	4.21503	1.67296			83.3979	73.4061	83.1635	80.5853	67.0234	78.9581	96.4607	85.3728	96.3662	102.675	95.9804
		3.02523	1.6288	4.11165	3.82214	2.22469	4.49922	1.02039	2.08206	3.77918	2.94801	1.61887			66.6512	91.7704	41.1247	80.6506	63.2797	74.6481	81.0658	90.0679	94.8623	101.278	91.3411
		1.34796	1.67471	1.55749	2.87682	2.76531	3.58093	0.88965	5.13804	1.28373	1.57931	2.32934			68.2092	109.367	104.501	87.709	72.824	82.6555	85.6168	99.1226	92.7611	104.245	102.535
		2.35309	2.69728	2.50407	3.31596	2.75136	5.51642	1.30549	6.14145	#DIV/0!	2.84576	3.34082			87.3061	86.6474	54.9935	83.23	61.3661	79.7793	80.4687	90.2715	86.0751	99.3801	89.0283
		1.99744	2.98386	7.36356	4.08734	9.37308	4.49922	0.958754	3.50359	3.23109	2.81718	1.35613			61.2599	74.6664	71.7367	90.6456	57.2672	85.6317	85.2456	88.0408	92.3996	99.2749	87.4094
		2.28553	1.68148	2.44293	3.18766	2.20192	2.89691	1.31963	4.89792	2.31589	3.26673	1.81561			53.4006	64.2152	83.8808	80.8336	54.8012	85.4579	82.4457	95.0518	97.2307	102.731	85.994
		2.34454	1.64787	4.10068	3.8983	3.15323	2.95656	1.09947	18.6258	4.9888	8.21325	1.82157			86.7654	80.3814	49.6464	103.102	63.1275	84.2066	87.4453	96.3143	44.4418	104.015	90.3327
		3.25377	1.80829	3.20107	5.17927	3.40353	7.67466	1.02492	7.05891	2.38394	2.09517	1.21309			50.5952	67.7732	90.0063	92.2315	73.9137	85.8055	87.0183	69.3869	92.79	106.833	89.1995
		2.18781	1.66796	2.9787	3.46307	4.30831	2.85006	0.474283	6.0618	3.06033	2.56388	1.06749			61.8703	102.069	82.4105	94.0571	70.4626	88.1648	93.537	90.8546	95.2999	104.669	94.4217
		2.74195	8.63202	4.49321	8.4819	2.44921	3.1302	0.755757	3.62769	3.42375	4.0517	1.13238			68.5197	80.9265	65.4332	22.3455	65.48	82.5817	81.7867	90.2137	95.3313	115.739	89.625
		2.16242	2.88899	2.10703	2.83355	1.74033	5.03908	0.940021	3.72364	1.53842	1.96541	2.02306			69.7029	99.5897	58.6413	102.348	76.0542	82.8033	81.1246	90.7171	88.4802	104.26	108.895
		2.26483	2.61151	1.63098	3.56431	1.87228	4.81343	1.00018	4.02699	1.72111	7.75662	1.70038			67.0742	75.358	63.5559	97.1549	60.4377	78.68	71.574	84.4102	93.0808	95.6493	86.1235
		3.05958	1.22213	3.61696	5.58301	1.26612	3.75848	0.574808	3.35442	1.87732	1.5582	1.47197			53.7486	71.2198	73.5021	84.6155	60.2317	80.3441	80.71	102.03	97.532	105	88.5889
		1.01164	1.49563	2.46226	3.91747	4.71356	4.29253	0.377266	2.5837	5.40234	2.9038	2.16725			36.1881	71.3546	69.8442	81.1081	55.1117	74.3092	78.6217	106.871	95.4832	109.427	93.182
		3.24177	2.63269	1.88499	3.58845	3.22049	3.07233	1.67134	3.69138	1.65393	3.14803	1.32103			57.1107	80.0825	61.0324	92.689	65.1874	87.1959	88.3641	97.3348	95.9706	108.991	89.7823
		2.46535	1.551	3.45527	2.61314	3.51118	2.55788	0.522976	2.94395	2.40997	2.91359	1.34727			61.0297	87.9662	87.5693	130.529	68.7102	76.9117	88.7292	105.57	97.7652	101.807	89.7499
		3.54243	1.65454	2.11888	3.01098	1.34069	2.58143	0.53021	5.09352	3.35019	3.6874	1.71157			59.6431	76.7707	88.1798	101.368	72.0239	72.6234	89.3263	108.931	97.0159	108.237	97.7243
		2.15409	1.95252	3.30118	2.23746	2.81386	2.70245	0.682378	3.67535	2.58155	1.99204	4.12076			67.1866	68.7345	57.6085	84.646	74.6959	80.9958	81.8981	104.492	97.9381	97.4738	91.008
		3.97687	1.28801	1.66243	2.61314	2.09113	2.94822	1.30746	1.51294	1.642	3.82644	1.1213			62.0951	93.605	95.3126	89.1816	79.6158	78.6192	74.411	94.1332	92.8948	95.1537	92.6593
		1.87489	1.48359	3.66516	3.19951	3.05181	4.55595	1.08363	3.88923	2.56293	1.3574	0.882638			72.3744	109.448	76.4326	92.8458	61.8766	82.9206	89.9575	92.1748	98.2944	95.4563	88.8803
		7.8395	2.06611	7.65677	2.93079	1.1524	2.64124	6.03352	6.27652	4.5407	2.26375	1.36059			20.6781	102.736	82.2731	98.8454	63.7723	58.0249	85.2734	89.0172	98.0351	111.008	85.809
		1.83909	1.42487	2.64162	2.79557	3.11478	2.97536	0.982734	1.14522	6.54487	2.1451	0.993208			46.098	72.1987	52.2869	88.5063	58.8494	80.9828	83.1541	95.7972	103.508	106.259	87.7193
		2.46535	1.70887	2.08019	2.73031	1.42572	2.23965	1.18271	3.9921	2.97297	3.05412	1.34286			45.1289	72.8903	99.1589	133.592	61.3452	92.0881	84.9486	98.391	100.967	104.724	87.4742
		3.24177	1.5699	2.23647	3.98412	2.30648	2.44334	1.18254	8.18434	2.40126	6.55551	1.61349			53.3791	100.726	57.9036	95.2814	64.3664	91.6058	88.3765	98.1022	98.0875	108.609	87.6222
		1.87489	1.99235	2.31036	2.85274	3.55805	1.89044	0.831096	3.02181	1.87054	1.7767	1.70597			97.655	78.7988	69.5694	96.2356	76.7797	92.7355	93.5618	111.585	112.353	116.32	90.3559
		2.17077	3.02023	2.86864	3.42288	4.17812	2.21923	2.15802	3.58065	6.7616	2.5042	1.93865			65.3609	121.165	47.0416	78.6246	76.8961	67.5487	80.1408	107.85	103.93	109.267	94.949
		1.29481	2.13856	1.79721	2.11273	1.5555	2.14918	1.138	5.66894	1.12364	2.49029	1.40106			41.9916	99.6424	61.1698	100.166	86.306	85.975	90.1709	96.7902	89.2845	103.298	104.029
		2.54259	2.88085	1.05137	2.32207	1.29693	2.8162	1.08472	4.89546	2.26151	3.09074	1.83592			65.1468	74.4378	85.7836	119.389	67.1816	63.1734	88.5776	95.1894	90.3718	88.9126	92.3124
		2.18758	2.02324	2.32355	2.20747	0.745238	2.93475	1.10472	5.38416	2.57693	2.95806	1.41812			66.0837	95.9135	56.5401	107.228	69.2983	86.1835	94.7127	93.7784	96.3452	97.9445	101.096
		1.6131	2.47353	1.63473	2.40987	1.53228	3.26087	1.14221	5.55767	2.11859	1.65534	2.00633			38.9399	68.0184	51.7781	91.0769	70.1969	80.7134	91.4085	97.8354	95.4518	99.1901	97.9324
		2.93252	2.46497	1.98224	2.81449	1.423	3.35175	1.12299	6.66956	2.77654	2.10358	2.00633			68.2306	83.025	68.9386	103.076	95.9667	92.2228	91.0496	101.87	99.9686	106.699	99.6161
		3.04781	2.32399	1.66391	3.178	1.30222	2.58143	1.09653	3.85908	2.21972	1.83792	1.51269			75.3672	85.7682	64.5836	104.893	70.4208	86.2574	89.679	105.74	90.639	102.719	92.9785
		4.24631	2.36459	1.6103	2.53498	1.98724	3.27584	1.13818	3.11533	3.40887	4.77696	3.13975			64.1349	81.4423	69.9561	100.654	77.4693	68.1787	93.8526	96.3941	94.4562	108.78	92.7611
		5.07046	2.55187	1.7687	2.60434	2.88646	3.65658	1.16152	3.87441	2.1787	4.27346	2.54555			59.0809	77.6138	63.2099	99.1852	71.9553	75.9254	92.9894	96.9799	100.045	101.327	97.0212
		2.54148	1.56027	1.60558	1.40419	1.46665	4.97297	1.11287	4.43351	1.19944	3.70865	1.07787			80.7049	100.821	132.986	106.239	102.511	91.0758	83.8719	86.9846	95.3156	105.207	105.398
		2.39149	2.54305	1.50028	3.53035	2.16672	8.2745	1.24625	5.80541	1.55735	2.14662	1.91151			65.543	89.6485	59.5672	101.664	83.8461	89.529	93.5494	90.6978	98.47	99.2778	91.8591
		2.56218	1.72518	2.06327	3.9788	1.39076	5.4311	1.65961	4.09554	1.74177	3.47829	2.00633			74.6605	73.1121	59.5163	95.3903	80.7741	90.2633	86.1675	92.9917	97.2727	83.828	98.8159
		3.30801	1.45078	2.03904	3.5577	1.69151	4.46519	1.33308	7.02233	3.79479	2.52414	3.55806			59.9161	64.1215	81.9781	114.578	68.1967	86.5528	88.8066	85.5709	99.7773	103.035	98.5707
		2.98907	1.7432	3.19712	2.25676	2.2019	4.08854	1.16793	2.66903	1.22774	2.04065	9.21997			81.5026	84.5245	60.6153	129.135	78.7351	105.918	96.0492	94.257	110.613	100.442	100.587
		4.06809	3.05562	2.37625	2.95635	1.35166	9.35184	1.15322	5.36286	1.18831	2.49029	2.49471			62.2879	70.0358	72.1946	90.9157	78.1918	46.9065	87.009	88.7449	102.413	106.593	95.4716
		6.05331	2.53425	2.92868	2.08115	1.01174	3.39447	1.6333	2.92385	2.14843	2.69131	1.64643			68.3055	78.1716	58.9465	88.4976	73.5823	89.2075	88.0888	95.4122	102.816	104.412	94.1488
		3.51549	3.32056	2.69682	3.01392	2.79396	12.4227	0.866503	5.36286	6.10593	3.75906	2.45477			68.7499	66.7298	69.722	112.605	81.6488	70.2033	94.7684	94.9391	101.457	105.52	89.3244
		3.95423	2.74446	2.45165	3.06078	2.59622	5.81641	0.712068	6.64317	1.06249	5.30386	1.56231			75.41	100.075	94.8497	117.341	90.802	94.8514	77.5667	101.901	95.2055	106.547	99.9029
		3.07514	7.36679	1.80307	10.7641	2.46981	9.96639	1.76471	2.8102	2.35844	2.61079	2.3577			81.1118	25.4167	112.224	129.584	103.403	92.7398	85.7715	103.889	93.762	117.415	102.378
		2.46035	3.43762	1.80498	3.6692	2.06368	4.5983	1.51676	3.29314	5.01991	1.56832	4.30096			94.8389	57.1872	124.495	138.032	100.146	75.5822	87.3401	105.487	94.6134	109.547	96.5725
		4.18523	1.74925	1.80636	3.09641	2.45919	5.07132	1.4934	3.39926	1.67019	1.67219	3.26901			86.5887	65.0886	126.469	122.443	82.0877	79.5925	83.0118	96.8974	94.3776	111.096	98.7095
		18.6904	2.44795	1.93992	2.96777	2.42842	7.87916	1.01661	2.72246	2.51754	2.84065	3.95157			112.191	109.084	112.951	112.918	105.436	95.1903	93.4782	103.556	93.665	118.137	103.844
		7.20653	3.85399	3.491	5.33426	2.09241	7.91783	0.867614	6.11247	1.15015	6.53841	4.40635			84.747	93.8444	144.733	116.047	117.838	93.1482	94.2238	116.28	102.628	106.973	107.096
		5.12604	1.81721	2.5901	5.09296	1.9687	4.50912	0.935229	4.38109	1.68583	2.98816	2.36724			91.5356	96.2242	118.543	124.12	117.351	91.7362	94.4837	117.097	98.022	107.816	97.9694
		5.76578	2.87089	3.53819	4.38162	3.831	12.2416	1.15403	3.35907	2.11859	5.9488	4.93333			80.737	111.851	78.0504	117.532	80.189	87.4609	85.623	105.163	101.981	93.3862	86.6508

## Sheet: Figure 1b
		Relative secreted HBV DNA level (Folds)
			AVERAGE	SD
		Control	1	0.0016543
		ETV	0.11468	0.00813204
		Ftorafur	0.426993	0.0138616
		Acitretin	0.984106	0.015038
		Nebivolol	0.303019	0.0230173
		Suplatast tosylate	0.325817	0.0138036
		Sotalol	0.383067	0.0233925
		Tenoxicam	0.296704	0.0220191
		Ciclopirox	0.215515	0.0120528
		Phenytoin sodium	1.02109	0.0680346
		L-Adrenaline	0.98654	0.0419998
		Dopamine hydrochloride	0.398458	0.0120528
		Isoconazole nitrate	0.636886	0.00238749
		Econazole nitrate	0.756443	0.00238749
		Miconazole	1.02468	0.0674898
		Tiotropium Bromide hydrate	0.956208	0.0159192
		Amidopyrine	0.936783	0.0219973
		Sodium nitrite	0.264309	0.0120528
		Rotigotine	0.416811	0.00710529
		Procyclidine HCI	0.376683	0.0120528
		Terfenadine	0.260007	0.0190255
			Sample1	Sample2	Sample 3
		Control	1	1	1
		ETV	0.11468	0.113137	0.116223
		Ftorafur	0.426993	0.42545	0.428536
		Acitretin	0.984106	0.982563	0.985649
		Nebivolol	0.303019	0.301476	0.304562
		Suplatast tosylate	0.325817	0.324274	0.32736
		Sotalol	0.383067	0.380667	0.385467
		Tenoxicam	0.296704	0.295161	0.298247
		Ciclopirox	0.215515	0.213972	0.217058
		Phenytoin sodium	1.02109	1.01955	1.02263
		L-Adrenaline	0.98654	0.984997	0.988083
		Dopamine hydrochloride	0.398458	0.396915	0.400001
		Isoconazole nitrate	0.636886	0.635343	0.638429
		Econazole nitrate	0.756443	0.7549	0.757986
		Miconazole	1.02468	1.02314	1.02622
		Tiotropium Bromide hydrate	0.956208	0.954665	0.957751
		Amidopyrine	0.936783	0.93524	0.938326
		Sodium nitrite	0.264309	0.262766	0.265852
		Rotigotine	0.416811	0.415268	0.418354
		Procyclidine HCI	0.376683	0.37514	0.378226
		Terfenadine	0.260007	0.258464	0.26155

## Sheet: Figure 1c
		Relative HBV pgRNA/precore RNA level (Folds)
			AVERAGE	SD
		Control	1	0.0666108
		ETV	0.957282	0.0212821
		Ftorafur	0.977044	0.094671
		Acitretin	0.992348	0.051041
		Nebivolol	0.953143	0.0550919
		Suplatast tosylate	1.03407	0.0684842
		Sotalol	1.02162	0.0733526
		Tenoxicam	0.0461905	0.0579846
		Ciclopirox	0.924647	0.109293
		Phenytoin sodium	0.793506	0.182482
		L-Adrenaline	0.919227	0.0715526
		Dopamine hydrochloride	1.10332	0.0938951
		Isoconazole nitrate	1.03391	0.0643143
		Econazole nitrate	0.0452962	0.0531563
		Miconazole	0.964002	0.0109646
		Tiotropium Bromide hydrate	1.07092	0.0637667
		Amidopyrine	1.04613	0.0500996
		Sodium nitrite	0.0465207	0.0960863
		Rotigotine	1.04897	0.127453
		Procyclidine HCI	1.05569	0.058675
		Terfenadine	0.0543468	0.0745038
			Sample1	Sample2	Sample 3
		Control	1	1	1
		ETV	1.03219	0.890336	0.949322
		Ftorafur	1.02134	0.853513	1.05628
		Acitretin	1.12912	0.928748	0.91918
		Nebivolol	1.04867	0.844547	0.966217
		Suplatast tosylate	1.19033	0.909339	1.00255
		Sotalol	1.03219	1.04314	0.989517
		Tenoxicam	0.0465335	0.0455611	0.0464769
		Ciclopirox	0.876345	0.899788	0.997808
		Phenytoin sodium	0.698354	0.751931	0.930232
		L-Adrenaline	1.03219	0.796895	0.928601
		Dopamine hydrochloride	1.22218	1.12317	0.964599
		Isoconazole nitrate	1.03219	1.01597	1.05359
		Econazole nitrate	0.0493161	0.0448451	0.0417274
		Miconazole	1.04867	0.899788	0.943554
		Tiotropium Bromide hydrate	1.20934	0.938607	1.06483
		Amidopyrine	1.12912	0.938607	1.07065
		Sodium nitrite	0.0480313	0.0409953	0.0505354
		Rotigotine	1.00529	0.963716	1.1779
		Procyclidine HCI	1.12912	0.943576	1.09438
		Terfenadine	0.05452	0.0553905	0.0531297

## Sheet: Figure 1d
	Set1	Control	Bay 41-4109	Ftorafur	Acitretin	Nebivolol	Suplatast tosylate	Sotalol	Tenoxicam
	Set2	Control	Bay 41-4109	Ciclopirox	Phenytoin sodium	L-Adrenaline	Dopamine hydrochloride	Isoconazole nitrate	Econazole nitrate
	Set3	Control	Bay 41-4109	Miconazole	Tiotropium Bromide hydrate	Amidopyrine	Sodium nitrite	Rotigotine	Procyclidine HCI	Terfenadine
	Capsid(anti-core)-native gel
	Total core(anti-core)-SDS gel
			set1			set2			set3

## Sheet: Figure 2a
	Relative intensity (Folds)						In vitro core assembly
		Ciclopirox Concentration(μM)	AVERAGE	SD					Drug concnetration (μM)	0	0.1	0.2	0.5	1	2	5	10
	Ciclopirox	Control	1	0
		0.1	1.03143	0.0269971
		0.2	1.00652	0.0417159
		0.5	0.384356	0.069363
		1	0.100869	0.0427659			Capsid(anti-core)-native gel
		2	0.0106276	0.113116
		5	0	0
		10	0	0
	GLS4	Control	1	0
		0.1	1.01146	0.0263902
		0.2	1.07968	0.0203885
		0.5	0.34575	0.0103689
		1	0.122285	0.0394919
		2	0.0122224	0.0735723
		5	0	0
		10	0	0
	Bay 41-4109	Control	1	0
		0.1	1.01191	0.015264
		0.2	0.950328	0.0360538
		0.5	0.432566	0.0451073
		1	0.113839	0.0295579
		2	0.0120385	0.103128			Total core(anti-core)-SDS gel
		5	0	0
		10	0	0
		Ciclopirox Concentration(μM)	Sample1	Sample2	Sample 3
	Ciclopirox	Control	1	1	1
		0.1	0.999549	1.04375	1.05099
		0.2	0.959113	1.02142	1.03902
		0.5	0.414816	0.365266	0.372985
		1	0.0975141	0.0993573	0.105735
		2	0.0100554	0.0798183	0.0120089
		5	0	0	0
		10	0	0	0
	GLS4	Control	1	1	1
		0.1	1.0339	1.01853	0.98194
		0.2	1.07871	1.05816	1.10216					Ciclopirox					GLS4									Bay 41-4109
		0.5	0.349101	0.34197	0.346181
		1	0.126726	0.117143	0.122985
		2	0.0132589	0.0117588	0.0116496
		5	0	0	0
		10	0	0	0
	Bay 41-4109	Control	1	1	1
		0.1	0.997484	1.01005	1.02821
		0.2	0.925997	0.935475	0.989511
		0.5	0.414181	0.453037	0.430481
		1	0.112352	0.117691	0.111473
		2	0.0120218	0.0710805	0.0132883
		5	0	0	0
		10	0	0	0

## Sheet: Figure 2b
			Relative intensity (Folds)
		Anti-HBc	Fraction N	1	2	3	4	5	6	7	8	9	10
			Control	24.4363	0	0	0	32.9559	26.5162	12.3803	3.7113	0	0
			Ciclopirox	58.9638	17.3229	5.10022	0	14.5061	4.10692	0	0	0	0
		Coomassie blue	Control	14.4139	0	0	0	36.0277	26.2706	15.7627	7.52501	0	0
			Ciclopirox	55.443	13.7868	8.22948	0	14.043	8.49762	0	0	0	0
			Fraction N	1	2	3	4	5	6	7	8	9	10
		Control(anti-core)
		Ciclopirox(anti-core)
					Anti-HBc
											Coomassie blue

## Sheet: Figure 2c, d
				Ciclopirox concnetration (μM)	Control	0.1	0.5	1	5	10
		pCDNA3/core
														anti-core(SDS gel)
														anti-core(SDS gel)
				anti-core(native gel)
				anti-core(native gel)
		pHBV1.2x adr
											anti-core(SDS gel)
				anti-core(native gel)

## Sheet: Figure 3d
			Relative intensity (Folds)
				Ciclopirox (μM)	Y118 + Ciclopirox	Y118F + Ciclopirox	Y118 + 6-Cyclohexyl-4-methyl pyridin-2(1H)-one(Compound 2)	Y118 + 6-Cycloxexyl-4-methyl-2-pyrone(Compound 3)					Ciclopirox (μM)	Control	0.1	0.5	1	5	10
			AVERAGE	0	1	1	1	1
				0.1	0.920567	1.00015	0.962356	1.19482
				0.5	0.950704	0.920256	0.986363	1.1302					Y118 + Ciclopirox		Y118F + Ciclopirox		Y118 + 6-Cyclohexyl-4-methyl pyridin-2(1H)-one(Compound 2)		Y118 + 6-Cycloxexyl-4-methyl-2-pyrone(Compound 3)
				1	0.828995	0.89926	1.01414	1.06118
				5	0.203623	0.743255	0.958182	1.14606
				10	0.0238729	0.546958	0.994602	1.15316
			SD	0	0	0	0	0			anti-core(native gel)
				0.1	0.0663698	0.0263902	0.0653785	0.0323007
				0.5	0.0685651	0.0203885	0.0799844	0.0323007
				1	0.189608	0.0103689	0.0653785	0.0799844
				5	0.030841	0.0394919	0.0200384	0.0725896
				10	0.00442216	0.0735723	0.0323007	0.0875161
					Sample1	Sample2	Sample 3
				Ciclopirox (μM)	Y118 + Ciclopirox
				0	1	1	1
				0.1	0.899961	0.851567	1.01017
				0.5	0.926204	0.881704	1.0442
				1	0.804495	0.609995	1.07249
				5	0.179123	0.184623	0.247123
				10	0.0238729	0.0184568	0.0292889				anti-core(SDS gel)
				Ciclopirox (μM)	Y118F + Ciclopirox
				0	1	1	1
				0.1	0.907691	1.04583	1.04693
				0.5	0.807799	0.965934	0.987035
				1	0.806803	0.944938	0.946039
				5	0.740798	0.768933	0.720034
				10	0.524501	0.592636	0.523737
				Ciclopirox (μM)	Y118 + 6-Cyclohexyl-4-methyl pyridin-2(1H)-one(Compound 2)
				0	1	1	1
				0.1	0.939899	1.00803	0.939135
				0.5	0.963906	1.03204	0.963142
				1	0.901685	1.05982	1.08092
				5	0.855725	1.00386	1.01496
				10	0.872145	1.04028	1.07138
				Ciclopirox (μM)	Y118 + 6-Cycloxexyl-4-methyl-2-pyrone(Compound 3)
				0	1	1	1
				0.1	1.09237	1.2405	1.2516
				0.5	0.980774	1.19588	1.21395
				1	1.03472	1.10686	1.04196
				5	1.1036	1.19174	1.14284
				10	0.980705	1.19884	1.27994

## Sheet: Figure 4b
		Cell viability(%)
		Concentration(μM)	HepG2.2.15		HBV 1.2x adr
			AVERAGE	SD	AVERAGE	SD
		0	100	2.24998	99.2927	1.10617
		ETV 10μM	100.855	1.66161	99.6045	0.3907
		0.1	98.8185	0.194315	99.8558	0.669423
		0.2	102.49	6.56036	99.2414	2.69726
		0.5	97.6688	0.0429842	99.4376	0.444755
		1	98.6694	0.381319	99.9355	0.0743852
		2	99.0617	1.60502	99.4265	0.341427
		5	100.426	4.11091	99.1706	1.10617
		10	96.9576	0.437749	99.8099	0.349085
			Concentration(μM)	Sample1	Sample2	Sample 3
		HepG2.2.15	0	100	102.427	97.5725
			ETV 10μM	100.81	102.913	98.8436
			0.1	98.7728	99.076	98.6067
			0.2	102.444	110.547	94.478
			0.5	97.623	97.7263	97.657
			1	98.6237	98.227	99.1577
			2	99.016	97.1193	101.05
			5	100.38	105.484	95.4143
			10	96.9118	97.5151	96.4458
		HBV 1.2x adr	0	100	99.8394	98.0386
			ETV 10μM	99.2618	100.151	99.4005
			0.1	98.9131	100.402	100.252
			0.2	95.6987	99.7881	102.237
			0.5	98.8949	99.9843	99.4336
			1	99.8836	99.8822	100.041
			2	99.5838	99.7432	98.9525
			5	97.6279	99.7173	100.167
			10	99.8672	99.3566	100.206

## Sheet: Figure 4c
				Ciclopirox (μM)	Control	0.1	0.2	0.5	1	2	5	10
	anti-biotin
				HepG2.2.15									HBV 1.2X adr

[truncated: 28 more sheets: Figure 4d, g, Figure 4e, h, Figure 4f, i, Figure 5b, Figure 5d, Figure 5e, Figure5f, Figure 6a,c, Figure 6b,d, Figure 7b, Figure 7c, Figure 7d, Figure 7e, Figure 7f, Figure 7g, Supplementary figure 1 , Supplementary figure 2, Supplementary FIgure 8, Supplementary figure 11a, Supplementary figure 11b …]
